# Supplementary material for: Asymmetric Synthesis and Biological Activity of Contact Pheromone of Western Flower Thrips, Frankliniella occidentalis
Source: Int J Mol Sci. 2024 Oct 31;25(21):11699. doi: 10.3390/ijms252111699 (PMC11546309; doi:10.3390/ijms252111699)
Supplement: Supplementary file 1 [file ijms-25-11699-s001.zip]

Archive with 1 entries (1 files):
- ijms-3249356-supplementary.pdf
